# Supplementary material for: Understanding Reasons for Vaccination Hesitancy and Implementing Effective Countermeasures: An Online Survey of Individuals Unvaccinated against COVID-19
Source: Vaccines (Basel). 2024 May 5;12(5):499. doi: 10.3390/vaccines12050499 (PMC11125705; doi:10.3390/vaccines12050499)
Supplement: Supplementary file 1 [file vaccines-12-00499-s001.zip]

Archive with 1 entries (1 files):
- vaccines-2919943-supplementary.pdf
